# Supplementary material for: Enterococcus faecalis shifts macrophage polarization toward M1-like phenotype with an altered cytokine profile
Source: J Oral Microbiol. 2021 Jan 4;13(1):1868152. doi: 10.1080/20002297.2020.1868152 (PMC7801083; doi:10.1080/20002297.2020.1868152)
Supplement: Supplemental Material [file ZJOM_A_1868152_SM9623.zip]

Archive with 3 entries (2 files):
- Supplementray files/
- Supplementray files/Supplementary Data.docx
- Supplementray files/Supplementary Video.mp4
